# Supplementary material for: Empirical patterns of environmental variation favor adaptive transgenerational plasticity
Source: Ecol Evol. 2020 Jan 29;10(3):1648–65. doi: 10.1002/ece3.6022 (PMC7029079; doi:10.1002/ece3.6022)
Supplement: Supplementary file 6 [file ECE3-10-1648-s006.xlsx]

## Sheet: Sheet1
Early->Early Trangenerational Plasticity
Source	L-R ChiSquare	Estimate
StandardACF 3	173680	0.757139
StandardACF 2	142.018	0.0135772
early_nextlate	483.407	-0.036229
earlylate	2118.54	-0.067861
late_nextearly	10834.3	0.125607
Early->Late Trangenerational Plasticity
	L-R ChiSquare	Estimate
StandardACF 3	11650	-0.131583
StandardACF 2	456.007	-0.017808
early_nextlate	198110	0.596849
earlylate	21672.4	-0.160476
late_nextearly	1681.92	-0.036048
Late->Early Trangenerational Plasticity
Source	L-R ChiSquare	Estimate
StandardACF 3	604.137	-0.049501
StandardACF 2	7541.33	-0.120773
early_nextlate	1193.37	-0.069245
earlylate	1105.56	0.0595802
late_nextearly	486965	1.33906
Late -> LateTrangenerational Plasticity
Source	L-R ChiSquare	Estimate
StandardACF 3	8372.59	-0.156768
StandardACF 2	428587	0.975716
early_nextlate	8143.79	-0.153818
earlylate	2131.41	0.0701295
late_nextearly	2967.44	-0.067451
